# Supplementary material for: Targeting the Exoskeleton Elementome to Track Tick Geographic Origins
Source: Front Physiol. 2020 Sep 23;11:572758. doi: 10.3389/fphys.2020.572758 (PMC7538837; doi:10.3389/fphys.2020.572758)
Supplement: DATA S1 — Tick exoskeleton elementome analysis by SEM-EDS. [file Data_Sheet_1.xlsx]

## Sheet: Tick samples
Data S1. Tick exoskeleton elementome analysis by SEM-EDS.
Sample No.	Species	Stage	Host	Location	Number of spectra
1	Ixodes ricinus	Larva	Erinaceus roumanicus	Cluj, Romania	9
2	Ixodes ricinus	Nymph	Erinaceus roumanicus	Cluj, Romania	4
3	Ixodes ricinus	Nymph	Passer montanus	Tulcea, Romania	4
4	Rhipicephalus sanguineus	Larva	Erinaceus roumanicus	Tulcea, Romania	9
5	Haemaphisalis punctata	Larva	Passer domesticus	Bucharest, Romania	9
6	Haemaphisalis sulcata	Nymph	Martes foina	Tulcea, Romania	9
7	Rhipicephalus sanguineus	Nymph	Canis familiaris	Mount Kulal, Kenya	10
8	Rhipicephalus pulchellus	Nymph	Equus asinus	Lamu, Kenya	9
9	Rhipicephalus annulatus	Nymph	Bos taurus	Asfour, Algeria	9
10	Rhipicephalus annulatus	Larva	Bos taurus	Asfour, Algeria	9

## Sheet: SEM-EDS
Spectrum	Reference	Tick Species	Stage	Host	Location	Group	C	O	N	S	P	Cl	Na	K	Br	Sb	Zn	Si	Ca	Mo	Mg
1	1	Ixodes ricinus	L	Erinaceus roumanicus	Romania, CJ	Ventral	75.8	14.2			0.3	4	5.3	0.3
2	1	Ixodes ricinus	L	Erinaceus roumanicus	Romania, CJ	Ventral	77.6	15.6			0.2	3	3.2	0.3
3	1	Ixodes ricinus	L	Erinaceus roumanicus	Romania, CJ	Ventral	74.8	13.6			0.6	4.7	5.9	0.3
35	1	Ixodes ricinus	L	Erinaceus roumanicus	Romania, CJ	Dorsal	72.4	20.4			0.4	2.4	4	0.3
36	1	Ixodes ricinus	L	Erinaceus roumanicus	Romania, CJ	Dorsal	72	19.8			0.5	2.7	4.6	0.4
37	1	Ixodes ricinus	L	Erinaceus roumanicus	Romania, CJ	Dorsal	75.1	13.9			0.4	4.6	5.7	0.3
38	1	Ixodes ricinus	L	Erinaceus roumanicus	Romania, CJ	Dorsal	75.9	18.8			0.9	1.5	2	0.9
39	1	Ixodes ricinus	L	Erinaceus roumanicus	Romania, CJ	Dorsal	77.8	15.2			0.6	2.9	3	0.6
40	1	Ixodes ricinus	L	Erinaceus roumanicus	Romania, CJ	Dorsal	77	18.4			0.7	1.6	1.6	0.6
AVE							75.3778	16.6556			0.511111	3.04444	3.92222	0.444444
SD							2.07893	2.68659			0.214735	1.17804	1.577	0.212786
t-Test		Ixodes ricinus	L; N	Erinaceus roumanicus	Romania		0.0424351	0.0673792			0.452073	0.0398393	0.0708956	0.0124993
4	2	Ixodes ricinus	N	Erinaceus roumanicus	Romania, CJ	Fragments	74.3	15.4		0.3	0.6	4.8	4.5
5	2	Ixodes ricinus	N	Erinaceus roumanicus	Romania, CJ	Fragments	73.3	16.5		0.2	0.5	4.4	4.8	0.1					0.2
6	2	Ixodes ricinus	N	Erinaceus roumanicus	Romania, CJ	Fragments	66.2	14	8.2	0.2	0.3	4.8	6.1	0.1
7	2	Ixodes ricinus	N	Erinaceus roumanicus	Romania, CJ	Fragments	66.9	13.2		0.2	0.7	8.9	9.7	0.3					0.1
AVE							70.175	14.775	8.2	0.225	0.525	5.725	6.275	0.166667					0.15
SD							4.21535	1.466		0.05	0.170783	2.12505	2.38659	0.11547					0.0707107
8	3	Ixodes ricinus	N	Passer montanus	Romania, TL	Fragments	74.7	14.6			0.5	4.7	5.4	0.2
9	3	Ixodes ricinus	N	Passer montanus	Romania, TL	Fragments	72	20.7			0.4	2.6	4.2
10	3	Ixodes ricinus	N	Passer montanus	Romania, TL	Fragments	72.8	23.7			0.2	1.2	2.1
11	3	Ixodes ricinus	N	Passer montanus	Romania, TL	Fragments	61.8	20.3	15.6		0.1	0.8	1.4	0.1
AVE							70.325	19.825	15.6		0.3	2.325	3.275	0.15
SD							5.79504	3.79945			0.182574	1.76139	1.85	0.0707107
t-Test		Ixodes ricinus	N	E. roumanicus; P. montanus	Romania		0.484045	0.0351225			0.0610858	0.0251276	0.048539	0.427154
12	4	Rhipicephalus sanguineus	L	Erinaceus roumanicus	Romania, TL	Ventral	54.8	25.6	14.7		0.1	0.2	0.7					0.2
13	4	Rhipicephalus sanguineus	L	Erinaceus roumanicus	Romania, TL	Ventral	68.2	30.5			0.1	0.1	0.8					0.3
14	4	Rhipicephalus sanguineus	L	Erinaceus roumanicus	Romania, TL	Ventral	72.9	24.6			0.1	0.4	1.3		0.1			0.3	0.1	0.1
50	4	Rhipicephalus sanguineus	L	Erinaceus roumanicus	Romania, TL	Dorsal	72	26.4		0.1		0.4	1					0.2
51	4	Rhipicephalus sanguineus	L	Erinaceus roumanicus	Romania, TL	Dorsal	61.8	22.4	14.6	0.1	0.1	0.2	0.6		0.1			0.1
52	4	Rhipicephalus sanguineus	L	Erinaceus roumanicus	Romania, TL	Dorsal	73.5	25.8				0.1	0.5
53	4	Rhipicephalus sanguineus	L	Erinaceus roumanicus	Romania, TL	Dorsal	63.1	22.8	13.4			0.2	0.4					0.1
54	4	Rhipicephalus sanguineus	L	Erinaceus roumanicus	Romania, TL	Dorsal	70.4	28.2			0.1	0.2	0.8					0.2
55	4	Rhipicephalus sanguineus	L	Erinaceus roumanicus	Romania, TL	Dorsal	63.4	22.9	12.5		0.1	0.2	0.6					0.2
AVE							66.6778	25.4667	13.8	0.1	0.1	0.222222	0.744444		0.1			0.2	0.1	0.1
SD							6.3065	2.68468		0	1.52024e-17	0.109291	0.274368		0			0.0755929
15	5	Haemaphisalis punctata	L	Passer domesticus	Romania, Bucharest	Ventral	72.3	27.4				0.1	0.2					0.1
16	5	Haemaphisalis punctata	L	Passer domesticus	Romania, Bucharest	Ventral	73.8	25.8				0.1	0.3
17	5	Haemaphisalis punctata	L	Passer domesticus	Romania, Bucharest	Ventral	74	25.3				0.3	0.4					0.1
56	5	Haemaphisalis punctata	L	Passer domesticus	Romania, Bucharest	Dorsal	72.6	26.3				0.6	0.4					0.1
57	5	Haemaphisalis punctata	L	Passer domesticus	Romania, Bucharest	Dorsal	72.8	26.7				0.1	0.3					0.1
58	5	Haemaphisalis punctata	L	Passer domesticus	Romania, Bucharest	Dorsal	76.1	23.5				0.4
59	5	Haemaphisalis punctata	L	Passer domesticus	Romania, Bucharest	Dorsal	71.6	28.3			0.1
60	5	Haemaphisalis punctata	L	Passer domesticus	Romania, Bucharest	Dorsal	74.2	25.6												0.1
61	5	Haemaphisalis punctata	L	Passer domesticus	Romania, Bucharest	Dorsal	70.7	29					0.2
AVE							73.1222	26.4333			0.1	0.266667	0.3					0.1		0.1
SD							1.60061	1.66132				0.206559	0.0894427					0
18	6	Haemaphisalis sulcata	N	Martes foina	Romania, TL	Ventral	65.5	20.9	11.1		0.1	0.8	1.5					0.1
19	6	Haemaphisalis sulcata	N	Martes foina	Romania, TL	Ventral	77.5	19.7			0.1	1	1.5	0.1				0.1
20	6	Haemaphisalis sulcata	N	Martes foina	Romania, TL	Ventral	75	17.6			0.2	2.6	3.6	0.2	0.2			0.5
62	6	Haemaphisalis sulcata	N	Martes foina	Romania, TL	Dorsal	80.5	15.2			0.1	2.4	1.7	0.1				0.1
63	6	Haemaphisalis sulcata	N	Martes foina	Romania, TL	Dorsal	67.5	18.4	10.8		0.2	1.4	1.6	0.1				0.1
64	6	Haemaphisalis sulcata	N	Martes foina	Romania, TL	Dorsal	79.7	16.6			0.1	1.7	1.7	0.1				0.1
65	6	Haemaphisalis sulcata	N	Martes foina	Romania, TL	Dorsal	76.5	19			0.2	1.4	2.6	0.1				0.2
66	6	Haemaphisalis sulcata	N	Martes foina	Romania, TL	Dorsal	77.7	16			0.2	2.3	3.5	0.1				0.1
67	6	Haemaphisalis sulcata	N	Martes foina	Romania, TL	Dorsal	76	19.3			0.2	1.6	2.5	0.1				0.3
AVE							75.1	18.0778	10.95		0.155556	1.68889	2.24444	0.1125	0.2			0.177778
SD							5.19062	1.87268	0.212132		0.0527046	0.627384	0.845741	0.0353553				0.139443
t-Test		Haemaphisalis spp.	L; N	P.domesticus; M. foina	Romania		0.150796	1.53903e-08				3.75101e-05	5.66925e-05					0.0664005
ANOVA		Haemaphisalis spp.	L; N	P.domesticus; M. foina	Romania		0.29	1e-05				0.00014	9.5e-05
24	7	Rhipicephalus sanguineus	N	Canis familiaris	Kenya	Ventral	75.1	22.6			0.1	0.3	1	0.1				0.6			0.1
21	7	Rhipicephalus sanguineus	N	Canis familiaris	Kenya	Ventral	80.7	17.8			0.1	0.4	0.9					0.2
22	7	Rhipicephalus sanguineus	N	Canis familiaris	Kenya	Ventral	74.8	22.2			0.1	0.5	1.2	0.1	0.3			0.7	0.1
23	7	Rhipicephalus sanguineus	N	Canis familiaris	Kenya	Ventral	75.5	22.3			0.1	0.4	1.2					0.5
68	7	Rhipicephalus sanguineus	N	Canis familiaris	Kenya	Dorsal	77.9	19.4			0.1	0.8	1.3	0.1				0.3	0.1
69	7	Rhipicephalus sanguineus	N	Canis familiaris	Kenya	Dorsal	78.8	19.8			0.1	0.2	0.8					0.2
70	7	Rhipicephalus sanguineus	N	Canis familiaris	Kenya	Dorsal	81	17.2				0.4	1.2		0.1			0.1
71	7	Rhipicephalus sanguineus	N	Canis familiaris	Kenya	Dorsal	78.5	20			0.1	0.3	0.8	0.1				0.3
72	7	Rhipicephalus sanguineus	N	Canis familiaris	Kenya	Dorsal	78.7	19.7			0.1	0.3	1.1					0.2
73	7	Rhipicephalus sanguineus	N	Canis familiaris	Kenya	Dorsal	78.8	19.4			0.1	0.3	1.3					0.2
AVE							77.98	20.04			0.1	0.39	1.08	0.1	0.2			0.33	0.1		0.1
SD							2.1913	1.83799			1.47196e-17	0.166333	0.193218	0	0.141421			0.200278	0
25	8	Rhipicephalus pulchellus	N	Equus asinus	Kenya, Lamu	Ventral	75	22.2			0.1	0.8	1.6	0.1				0.2
26	8	Rhipicephalus pulchellus	N	Equus asinus	Kenya, Lamu	Ventral	76.1	22				0.3	1.3		0.1			0.1
27	8	Rhipicephalus pulchellus	N	Equus asinus	Kenya, Lamu	Ventral	75.6	23.2				0.3	0.8					0.1
74	8	Rhipicephalus pulchellus	N	Equus asinus	Kenya, Lamu	Dorsal	65.6	21.5	11.4			0.5	0.8	0.1				0.2
75	8	Rhipicephalus pulchellus	N	Equus asinus	Kenya, Lamu	Dorsal	68.7	19.7	9.6		0.1	0.7	1.1	0.1				0.1
76	8	Rhipicephalus pulchellus	N	Equus asinus	Kenya, Lamu	Dorsal	74.2	23.6				0.4	1.7					0.1
77	8	Rhipicephalus pulchellus	N	Equus asinus	Kenya, Lamu	Dorsal	66.1	21.8	10.6			0.2	0.8					0.1			0.2
78	8	Rhipicephalus pulchellus	N	Equus asinus	Kenya, Lamu	Dorsal	74.5	23.6				0.3	1					0.2			0.3
79	8	Rhipicephalus pulchellus	N	Equus asinus	Kenya, Lamu	Dorsal	64.8	22.7	11.1			0.3	1					0.1
AVE							71.1778	22.2556	10.675		0.1	0.422222	1.12222	0.1	0.1			0.133333			0.25
SD							4.77331	1.22893	0.788987		0	0.204803	0.341971	1.69967e-17				0.05			0.0707107
t-Test		Rhipicephalus sanguineus; R. pulchellus	N	C. familiaris; E. asinus	Kenya		0.00120309	0.00337218			0.011102	0.35678	0.374771	0.146447				0.00647627
ANOVA		Rhipicephalus sanguineus; R. pulchellus	N	C. familiaris; E. asinus	Kenya		0.0008	0.007				0.709	0.74					0.01
28	9	Rhipicephalus spp.	N	Unknown	Algeria	Ventral	78.8	18.5			0.1	0.9	1.6
29	9	Rhipicephalus spp.	N	Unknown	Algeria	Ventral	79.5	18.7			0.1	0.4	1.3
30	9	Rhipicephalus spp.	N	Unknown	Algeria	Ventral	81.3	16.2				0.8	1.7
80	9	Rhipicephalus spp.	N	Unknown	Algeria	Dorsal	76.3	21.2		0.1	0.1	0.7	1.7
81	9	Rhipicephalus spp.	N	Unknown	Algeria	Dorsal	78.8	19.9				0.2	1.1
82	9	Rhipicephalus spp.	N	Unknown	Algeria	Dorsal	78.4	19.5			0.1	0.6	1.4
83	9	Rhipicephalus spp.	N	Unknown	Algeria	Dorsal	80.6	17.9				0.5	1
84	9	Rhipicephalus spp.	N	Unknown	Algeria	Dorsal	80.1	18.5			0.1	0.4	0.9
85	9	Rhipicephalus spp.	N	Unknown	Algeria	Dorsal	79.8	19.1		0.1		0.4	0.7
AVE							79.2889	18.8333		0.1	0.1	0.544444	1.26667
SD							1.45469	1.38293		0	0	0.224227	0.364005
47	10	Rhipicephalus spp.	L	Unknown	Algeria	Ventral	71.6	27.1		0.1		0.4	0.6					0.1
48	10	Rhipicephalus spp.	L	Unknown	Algeria	Ventral	72.2	26.2		0.3	0.1	0.3	1
49	10	Rhipicephalus spp.	L	Unknown	Algeria	Ventral	71.9	26.4		0.3	0.1	0.4	1
86	10	Rhipicephalus spp.	L	Unknown	Algeria	Dorsal	72.2	26.8		0.2		0.4	0.4
87	10	Rhipicephalus spp.	L	Unknown	Algeria	Dorsal	73.5	25.7		0.2		0.4	0.3
88	10	Rhipicephalus spp.	L	Unknown	Algeria	Dorsal	73.7	25.8		0.1		0.2	0.2
89	10	Rhipicephalus spp.	L	Unknown	Algeria	Dorsal	76.4	22.8		0.1		0.3	0.4
90	10	Rhipicephalus spp.	L	Unknown	Algeria	Dorsal	57.4	24.6	17.4	0.1		0.1	0.5
91	10	Rhipicephalus spp.	L	Unknown	Algeria	Dorsal	73.6	25.9				0.2	0.3
AVE							71.3889	25.7	17.4	0.175	0.1	0.3	0.522222					0.1
SD							5.44414	1.30288		0.0886405	0	0.111803	0.294863
t-Test		Rhipicephalus spp.	L; N	Unknown	Algeria		0.00110599	4.57344e-09		0.0239724		0.00646694	0.000117392
Total Algeria	9, 10	Rhipicephalus spp.	L, N	?	Algeria	all	75.3389	22.2667		0.16	0.1	0.422222	0.894444					0.1
Total Kenya	7, 8	Rhipicephalus spp.	N	Canis familiaris, Equus asinus	Kenya	all	74.7579	21.0895			0.1	0.405263	1.1	0.1	0.166667			0.236842
ANOVA	Total						0.74	0.2348			1	0.795	0.124
Total Romania, CJ	1,2	Ixodes ricinus	L	Erinaceus roumanicus	Romania, CJ	all	73.7769	16.0769	8.2	0.225	0.515385	3.86923	4.64615	0.375					0.15
Total Romania, TL	3,4,6	Ixodes ricinus; Rhipicephalus sanguineus; Haemaphisalis sulcata	L,N	Passer montanus; Erinaceus roumanicus; Martes foina	Romania, TL	all	70.7864	21.4182	13.2429	0.1	0.168421	1.20455	1.81818	0.12	0.133333			0.188235	0.1	0.1
ANOVA	Total						0.1512	0.0002			1e-05	1e-05	2e-05	0.0022
Total Erinaceus roumanicus	1,2,4	I.ricinus; R. sanguineus	L,N	Erinaceus romanicus	Romania, CJ; Romania, TL	all	70.7435	18.9657	11	0.1625	0.378704	2.99722	3.64722	0.305556	0.1			0.2	0.125	0.1
Total Passer montanus	3,5	I. ricinus; H. punctata	L,N	Passer montanus; Passer domesticus	Romania, TL; Romania, Bucharest	all	71.7236	23.1292	15.6		0.2	1.29583	1.7875	0.15				0.1		0.1
ANOVA							0.45	0.013			0.31	0.12	0.09
