# Supplementary material for: Targeting the Exoskeleton Elementome to Track Tick Geographic Origins
Source: Front Physiol. 2020 Sep 23;11:572758. doi: 10.3389/fphys.2020.572758 (PMC7538837; doi:10.3389/fphys.2020.572758)
Supplement: DATA S3 — Results of the Principal Component Analysis (PCA). [file Data_Sheet_3.xlsx]

## Sheet: PCA data
Data S3. Results of the Principal Component Analysis (PCA).
Spectrum	Reference	TickSpecies	Stage	Host	Location	Group	C	O	N	S	P	Cl	Na	K	Br	Sb	Zn	Si	Ca	Mo	Mg	Total	FAC1_1	FAC2_1
1	1	Ixodes ricinus	Larvae	Erinaceus roumanicus	Romania, CJ	Ventral	75.8	14.2	#NULL!	#NULL!	0.3	4	5.3	0.3	#NULL!	#NULL!	#NULL!	#NULL!	#NULL!	#NULL!	#NULL!	99.9	1.23293	0.526596
2	1	Ixodes ricinus	Larvae	Erinaceus roumanicus	Romania, CJ	Ventral	77.6	15.6	#NULL!	#NULL!	0.2	3	3.2	0.3	#NULL!	#NULL!	#NULL!	#NULL!	#NULL!	#NULL!	#NULL!	99.9	0.472313	0.862224
3	1	Ixodes ricinus	Larvae	Erinaceus roumanicus	Romania, CJ	Ventral	74.8	13.6	#NULL!	#NULL!	0.6	4.7	5.9	0.3	#NULL!	#NULL!	#NULL!	#NULL!	#NULL!	#NULL!	#NULL!	99.9	1.89525	0.261564
35	1	Ixodes ricinus	Larvae	Erinaceus roumanicus	Romania, CJ	Dorsal upper	72.4	20.4	#NULL!	#NULL!	0.4	2.4	4	0.3	#NULL!	#NULL!	#NULL!	#NULL!	#NULL!	#NULL!	#NULL!	99.9	0.584797	-0.458799
36	1	Ixodes ricinus	Larvae	Erinaceus roumanicus	Romania, CJ	Dorsal upper	72	19.8	#NULL!	#NULL!	0.5	2.7	4.6	0.4	#NULL!	#NULL!	#NULL!	#NULL!	#NULL!	#NULL!	#NULL!	100	0.906344	-0.544755
37	1	Ixodes ricinus	Larvae	Erinaceus roumanicus	Romania, CJ	Dorsal upper	75.1	13.9	#NULL!	#NULL!	0.4	4.6	5.7	0.3	#NULL!	#NULL!	#NULL!	#NULL!	#NULL!	#NULL!	#NULL!	100	1.56342	0.365103
38	1	Ixodes ricinus	Larvae	Erinaceus roumanicus	Romania, CJ	Dorsal lower	75.9	18.8	#NULL!	#NULL!	0.9	1.5	2	0.9	#NULL!	#NULL!	#NULL!	#NULL!	#NULL!	#NULL!	#NULL!	100	0.771774	0.190837
39	1	Ixodes ricinus	Larvae	Erinaceus roumanicus	Romania, CJ	Dorsal lower	77.8	15.2	#NULL!	#NULL!	0.6	2.9	3	0.6	#NULL!	#NULL!	#NULL!	#NULL!	#NULL!	#NULL!	#NULL!	100.1	0.959305	0.803244
40	1	Ixodes ricinus	Larvae	Erinaceus roumanicus	Romania, CJ	Dorsal lower	77	18.4	#NULL!	#NULL!	0.7	1.6	1.6	0.6	#NULL!	#NULL!	#NULL!	#NULL!	#NULL!	#NULL!	#NULL!	99.9	0.466909	0.482532
4	2	Ixodes ricinus	Nymphs	Erinaceus roumanicus	Romania, CJ	Fragments	74.3	15.4	#NULL!	0.3	0.6	4.8	4.5	#NULL!	#NULL!	#NULL!	#NULL!	#NULL!	#NULL!	#NULL!	#NULL!	99.9	1.5923	0.090572
5	2	Ixodes ricinus	Nymphs	Erinaceus roumanicus	Romania, CJ	Fragments	73.3	16.5	#NULL!	0.2	0.5	4.4	4.8	0.1	#NULL!	#NULL!	#NULL!	#NULL!	0.2	#NULL!	#NULL!	100	1.39817	-0.126303
6	2	Ixodes ricinus	Nymphs	Erinaceus roumanicus	Romania, CJ	Fragments	66.2	14	8.2	0.2	0.3	4.8	6.1	0.1	#NULL!	#NULL!	#NULL!	#NULL!	#NULL!	#NULL!	#NULL!	99.9	1.67788	-0.9774
7	2	Ixodes ricinus	Nymphs	Erinaceus roumanicus	Romania, CJ	Fragments	66.9	13.2	#NULL!	0.2	0.7	8.9	9.7	0.3	#NULL!	#NULL!	#NULL!	#NULL!	0.1	#NULL!	#NULL!	100	3.55278	-1.32165
8	3	Ixodes ricinus	Nymphs	Passer montanus	Romania, TL	Fragments	74.7	14.6	#NULL!	#NULL!	0.5	4.7	5.4	0.2	#NULL!	#NULL!	#NULL!	#NULL!	#NULL!	#NULL!	#NULL!	100.1	1.6302	0.215891
9	3	Ixodes ricinus	Nymphs	Passer montanus	Romania, TL	Fragments	72	20.7	#NULL!	#NULL!	0.4	2.6	4.2	#NULL!	#NULL!	#NULL!	#NULL!	#NULL!	#NULL!	#NULL!	#NULL!	99.9	0.643833	-0.567097
10	3	Ixodes ricinus	Nymphs	Passer montanus	Romania, TL	Fragments	72.8	23.7	#NULL!	#NULL!	0.2	1.2	2.1	#NULL!	#NULL!	#NULL!	#NULL!	#NULL!	#NULL!	#NULL!	#NULL!	100	-0.387603	-0.478662
11	3	Ixodes ricinus	Nymphs	Passer montanus	Romania, TL	Fragments	61.8	20.3	15.6	#NULL!	0.1	0.8	1.4	0.1	#NULL!	#NULL!	#NULL!	#NULL!	#NULL!	#NULL!	#NULL!	100.1	-0.337456	-1.72028
12	4	Rhipicephalus sanguineus	Larvae	Erinaceus roumanicus	Romania, TL	Ventral	54.8	25.6	14.7	#NULL!	0.1	0.2	0.7	#NULL!	#NULL!	#NULL!	#NULL!	0.2	#NULL!	#NULL!	#NULL!	96.3	-0.730056	-3.20449
13	4	Rhipicephalus sanguineus	Larvae	Erinaceus roumanicus	Romania, TL	Ventral	68.2	30.5	#NULL!	#NULL!	0.1	0.1	0.8	#NULL!	#NULL!	#NULL!	#NULL!	0.3	#NULL!	#NULL!	#NULL!	100	-1.21921	-1.65196
14	4	Rhipicephalus sanguineus	Larvae	Erinaceus roumanicus	Romania, TL	Ventral	72.9	24.6	#NULL!	#NULL!	0.1	0.4	1.3	#NULL!	0.1	#NULL!	#NULL!	0.3	0.1	0.1	#NULL!	99.7	-0.842264	-0.43259
50	4	Rhipicephalus sanguineus	Larvae	Erinaceus roumanicus	Romania, TL	Dorsal upper	72	26.4	#NULL!	0.1	#NULL!	0.4	1	#NULL!	#NULL!	#NULL!	#NULL!	0.2	#NULL!	#NULL!	#NULL!	100.1	#NULL!	#NULL!
51	4	Rhipicephalus sanguineus	Larvae	Erinaceus roumanicus	Romania, TL	Dorsal upper	61.8	22.4	14.6	0.1	0.1	0.2	0.6	#NULL!	0.1	#NULL!	#NULL!	0.1	#NULL!	#NULL!	#NULL!	100	-0.689964	-1.8464
52	4	Rhipicephalus sanguineus	Larvae	Erinaceus roumanicus	Romania, TL	Dorsal upper	73.5	25.8	#NULL!	#NULL!	#NULL!	0.1	0.5	#NULL!	#NULL!	#NULL!	#NULL!	#NULL!	#NULL!	#NULL!	#NULL!	99.9	#NULL!	#NULL!
53	4	Rhipicephalus sanguineus	Larvae	Erinaceus roumanicus	Romania, TL	Dorsal lower	63.1	22.8	13.4	#NULL!	#NULL!	0.2	0.4	#NULL!	#NULL!	#NULL!	#NULL!	0.1	#NULL!	#NULL!	#NULL!	100	#NULL!	#NULL!
54	4	Rhipicephalus sanguineus	Larvae	Erinaceus roumanicus	Romania, TL	Dorsal lower	70.4	28.2	#NULL!	#NULL!	0.1	0.2	0.8	#NULL!	#NULL!	#NULL!	#NULL!	0.2	#NULL!	#NULL!	#NULL!	99.9	-1.11365	-1.10977
55	4	Rhipicephalus sanguineus	Larvae	Erinaceus roumanicus	Romania, TL	Dorsal lower	63.4	22.9	12.5	#NULL!	0.1	0.2	0.6	#NULL!	#NULL!	#NULL!	#NULL!	0.2	#NULL!	#NULL!	#NULL!	99.9	-0.743625	-1.6529
15	5	Haemaphisalis punctata	Larvae	Passer domesticus	Romania, Bucharest	Ventral	72.3	27.4	#NULL!	#NULL!	#NULL!	0.1	0.2	#NULL!	#NULL!	#NULL!	#NULL!	0.1	#NULL!	#NULL!	#NULL!	100.1	#NULL!	#NULL!
16	5	Haemaphisalis punctata	Larvae	Passer domesticus	Romania, Bucharest	Ventral	73.8	25.8	#NULL!	#NULL!	#NULL!	0.1	0.3	#NULL!	#NULL!	#NULL!	#NULL!	#NULL!	#NULL!	#NULL!	#NULL!	100	#NULL!	#NULL!
17	5	Haemaphisalis punctata	Larvae	Passer domesticus	Romania, Bucharest	Ventral	74	25.3	#NULL!	#NULL!	#NULL!	0.3	0.4	#NULL!	#NULL!	#NULL!	#NULL!	0.1	#NULL!	#NULL!	#NULL!	100.1	#NULL!	#NULL!
56	5	Haemaphisalis punctata	Larvae	Passer domesticus	Romania, Bucharest	Dorsal upper	72.6	26.3	#NULL!	#NULL!	#NULL!	0.6	0.4	#NULL!	#NULL!	#NULL!	#NULL!	0.1	#NULL!	#NULL!	#NULL!	100	#NULL!	#NULL!
57	5	Haemaphisalis punctata	Larvae	Passer domesticus	Romania, Bucharest	Dorsal upper	72.8	26.7	#NULL!	#NULL!	#NULL!	0.1	0.3	#NULL!	#NULL!	#NULL!	#NULL!	0.1	#NULL!	#NULL!	#NULL!	100	#NULL!	#NULL!
58	5	Haemaphisalis punctata	Larvae	Passer domesticus	Romania, Bucharest	Dorsal upper	76.1	23.5	#NULL!	#NULL!	#NULL!	0.4	#NULL!	#NULL!	#NULL!	#NULL!	#NULL!	#NULL!	#NULL!	#NULL!	#NULL!	100	#NULL!	#NULL!
59	5	Haemaphisalis punctata	Larvae	Passer domesticus	Romania, Bucharest	Dorsal lower	71.6	28.3	#NULL!	#NULL!	0.1	#NULL!	#NULL!	#NULL!	#NULL!	#NULL!	#NULL!	#NULL!	#NULL!	#NULL!	#NULL!	100	#NULL!	#NULL!
60	5	Haemaphisalis punctata	Larvae	Passer domesticus	Romania, Bucharest	Dorsal lower	74.2	25.6	#NULL!	#NULL!	#NULL!	#NULL!	#NULL!	#NULL!	#NULL!	#NULL!	#NULL!	#NULL!	#NULL!	0.1	#NULL!	99.9	#NULL!	#NULL!
61	5	Haemaphisalis punctata	Larvae	Passer domesticus	Romania, Bucharest	Dorsal lower	70.7	29	#NULL!	#NULL!	#NULL!	#NULL!	0.2	#NULL!	#NULL!	#NULL!	#NULL!	#NULL!	#NULL!	#NULL!	#NULL!	99.9	#NULL!	#NULL!
18	6	Haemaphisalis sulcata	Nymphs	Martes foina	Romania, TL	Ventral	65.5	20.9	11.1	#NULL!	0.1	0.8	1.5	#NULL!	#NULL!	#NULL!	#NULL!	0.1	#NULL!	#NULL!	#NULL!	100	-0.414912	-1.22612
19	6	Haemaphisalis sulcata	Nymphs	Martes foina	Romania, TL	Ventral	77.5	19.7	#NULL!	#NULL!	0.1	1	1.5	0.1	#NULL!	#NULL!	#NULL!	0.1	#NULL!	#NULL!	#NULL!	100	-0.514114	0.681101
20	6	Haemaphisalis sulcata	Nymphs	Martes foina	Romania, TL	Ventral	75	17.6	#NULL!	#NULL!	0.2	2.6	3.6	0.2	0.2	#NULL!	#NULL!	0.5	#NULL!	#NULL!	#NULL!	99.9	0.402551	0.279277
62	6	Haemaphisalis sulcata	Nymphs	Martes foina	Romania, TL	Dorsal upper	80.5	15.2	#NULL!	#NULL!	0.1	2.4	1.7	0.1	#NULL!	#NULL!	#NULL!	0.1	#NULL!	#NULL!	#NULL!	100.1	-0.038931	1.48111
63	6	Haemaphisalis sulcata	Nymphs	Martes foina	Romania, TL	Dorsal upper	67.5	18.4	10.8	#NULL!	0.2	1.4	1.6	0.1	#NULL!	#NULL!	#NULL!	0.1	#NULL!	#NULL!	#NULL!	100.1	-0.059989	-0.758578
64	6	Haemaphisalis sulcata	Nymphs	Martes foina	Romania, TL	Dorsal upper	79.7	16.6	#NULL!	#NULL!	0.1	1.7	1.7	0.1	#NULL!	#NULL!	#NULL!	0.1	#NULL!	#NULL!	#NULL!	100	-0.225644	1.26059
65	6	Haemaphisalis sulcata	Nymphs	Martes foina	Romania, TL	Dorsal lower	76.5	19	#NULL!	#NULL!	0.2	1.4	2.6	0.1	#NULL!	#NULL!	#NULL!	0.2	#NULL!	#NULL!	#NULL!	100	-0.076682	0.482171
66	6	Haemaphisalis sulcata	Nymphs	Martes foina	Romania, TL	Dorsal lower	77.7	16	#NULL!	#NULL!	0.2	2.3	3.5	0.1	#NULL!	#NULL!	#NULL!	0.1	#NULL!	#NULL!	#NULL!	99.9	0.374361	0.854239
67	6	Haemaphisalis sulcata	Nymphs	Martes foina	Romania, TL	Dorsal lower	76	19.3	#NULL!	#NULL!	0.2	1.6	2.5	0.1	#NULL!	#NULL!	#NULL!	0.3	#NULL!	#NULL!	#NULL!	100	-0.065626	0.375486
24	7	Rhipicephalus sanguineus	Nymphs	Canis familiaris	Kenya	Ventral	75.1	22.6	#NULL!	#NULL!	0.1	0.3	1	0.1	#NULL!	#NULL!	#NULL!	0.6	#NULL!	#NULL!	0.1	99.8	-0.838082	0.106979
21	7	Rhipicephalus sanguineus	Nymphs	Canis familiaris	Kenya	Ventral	80.7	17.8	#NULL!	#NULL!	0.1	0.4	0.9	#NULL!	#NULL!	#NULL!	#NULL!	0.2	#NULL!	#NULL!	#NULL!	100.1	-0.670402	1.40049
22	7	Rhipicephalus sanguineus	Nymphs	Canis familiaris	Kenya	Ventral	74.8	22.2	#NULL!	#NULL!	0.1	0.5	1.2	0.1	0.3	#NULL!	#NULL!	0.7	0.1	#NULL!	#NULL!	100	-0.742848	0.079453
23	7	Rhipicephalus sanguineus	Nymphs	Canis familiaris	Kenya	Ventral	75.5	22.3	#NULL!	#NULL!	0.1	0.4	1.2	#NULL!	#NULL!	#NULL!	#NULL!	0.5	#NULL!	#NULL!	#NULL!	100	-0.777658	0.179718
68	7	Rhipicephalus sanguineus	Nymphs	Canis familiaris	Kenya	Dorsal upper	77.9	19.4	#NULL!	#NULL!	0.1	0.8	1.3	0.1	#NULL!	#NULL!	#NULL!	0.3	0.1	#NULL!	#NULL!	100	-0.57315	0.789399
69	7	Rhipicephalus sanguineus	Nymphs	Canis familiaris	Kenya	Dorsal upper	78.8	19.8	#NULL!	#NULL!	0.1	0.2	0.8	#NULL!	#NULL!	#NULL!	#NULL!	0.2	#NULL!	#NULL!	#NULL!	99.9	-0.799034	0.941566
70	7	Rhipicephalus sanguineus	Nymphs	Canis familiaris	Kenya	Dorsal upper	81	17.2	#NULL!	#NULL!	#NULL!	0.4	1.2	#NULL!	0.1	#NULL!	#NULL!	0.1	#NULL!	#NULL!	#NULL!	100	#NULL!	#NULL!
71	7	Rhipicephalus sanguineus	Nymphs	Canis familiaris	Kenya	Dorsal lower	78.5	20	#NULL!	#NULL!	0.1	0.3	0.8	0.1	#NULL!	#NULL!	#NULL!	0.3	#NULL!	#NULL!	#NULL!	100.1	-0.787105	0.873239
72	7	Rhipicephalus sanguineus	Nymphs	Canis familiaris	Kenya	Dorsal lower	78.7	19.7	#NULL!	#NULL!	0.1	0.3	1.1	#NULL!	#NULL!	#NULL!	#NULL!	0.2	#NULL!	#NULL!	#NULL!	100.1	-0.724562	0.91483
73	7	Rhipicephalus sanguineus	Nymphs	Canis familiaris	Kenya	Dorsal lower	78.8	19.4	#NULL!	#NULL!	0.1	0.3	1.3	#NULL!	#NULL!	#NULL!	#NULL!	0.2	#NULL!	#NULL!	#NULL!	100.1	-0.676904	0.94694
25	8	Rhipicephalus pulchellus	Nymphs	Equus asinus	Kenya, Lamu	Ventral	75	22.2	#NULL!	#NULL!	0.1	0.8	1.6	0.1	#NULL!	#NULL!	#NULL!	0.2	#NULL!	#NULL!	#NULL!	100	-0.626714	0.073951
26	8	Rhipicephalus pulchellus	Nymphs	Equus asinus	Kenya, Lamu	Ventral	76.1	22	#NULL!	#NULL!	#NULL!	0.3	1.3	#NULL!	0.1	#NULL!	#NULL!	0.1	#NULL!	#NULL!	#NULL!	99.9	#NULL!	#NULL!
27	8	Rhipicephalus pulchellus	Nymphs	Equus asinus	Kenya, Lamu	Ventral	75.6	23.2	#NULL!	#NULL!	#NULL!	0.3	0.8	#NULL!	#NULL!	#NULL!	#NULL!	0.1	#NULL!	#NULL!	#NULL!	100	#NULL!	#NULL!
74	8	Rhipicephalus pulchellus	Nymphs	Equus asinus	Kenya, Lamu	Dorsal upper	65.6	21.5	11.4	#NULL!	#NULL!	0.5	0.8	0.1	#NULL!	#NULL!	#NULL!	0.2	#NULL!	#NULL!	#NULL!	100.1	#NULL!	#NULL!
75	8	Rhipicephalus pulchellus	Nymphs	Equus asinus	Kenya, Lamu	Dorsal upper	68.7	19.7	9.6	#NULL!	0.1	0.7	1.1	0.1	#NULL!	#NULL!	#NULL!	0.1	#NULL!	#NULL!	#NULL!	100.1	-0.487185	-0.605858
76	8	Rhipicephalus pulchellus	Nymphs	Equus asinus	Kenya, Lamu	Dorsal upper	74.2	23.6	#NULL!	#NULL!	#NULL!	0.4	1.7	#NULL!	#NULL!	#NULL!	#NULL!	0.1	#NULL!	#NULL!	#NULL!	100	#NULL!	#NULL!
77	8	Rhipicephalus pulchellus	Nymphs	Equus asinus	Kenya, Lamu	Dorsal lower	66.1	21.8	10.6	#NULL!	#NULL!	0.2	0.8	#NULL!	#NULL!	#NULL!	#NULL!	0.1	#NULL!	#NULL!	0.2	99.8	#NULL!	#NULL!
78	8	Rhipicephalus pulchellus	Nymphs	Equus asinus	Kenya, Lamu	Dorsal lower	74.5	23.6	#NULL!	#NULL!	#NULL!	0.3	1	#NULL!	#NULL!	#NULL!	#NULL!	0.2	#NULL!	#NULL!	0.3	99.9	#NULL!	#NULL!
79	8	Rhipicephalus pulchellus	Nymphs	Equus asinus	Kenya, Lamu	Dorsal lower	64.8	22.7	11.1	#NULL!	#NULL!	0.3	1	#NULL!	#NULL!	#NULL!	#NULL!	0.1	#NULL!	#NULL!	#NULL!	100	#NULL!	#NULL!
28	9	Rhipicephalus spp.	Nymphs	Unknown	Algeria	Ventral	78.8	18.5	#NULL!	#NULL!	0.1	0.9	1.6	#NULL!	#NULL!	#NULL!	#NULL!	#NULL!	#NULL!	#NULL!	#NULL!	99.9	-0.472041	0.988086
29	9	Rhipicephalus spp.	Nymphs	Unknown	Algeria	Ventral	79.5	18.7	#NULL!	#NULL!	0.1	0.4	1.3	#NULL!	#NULL!	#NULL!	#NULL!	#NULL!	#NULL!	#NULL!	#NULL!	100	-0.632929	1.11343
30	9	Rhipicephalus spp.	Nymphs	Unknown	Algeria	Ventral	81.3	16.2	#NULL!	#NULL!	#NULL!	0.8	1.7	#NULL!	#NULL!	#NULL!	#NULL!	#NULL!	#NULL!	#NULL!	#NULL!	100	#NULL!	#NULL!
80	9	Rhipicephalus spp.	Nymphs	Unknown	Algeria	Dorsal upper	76.3	21.2	#NULL!	0.1	0.1	0.7	1.7	#NULL!	#NULL!	#NULL!	#NULL!	#NULL!	#NULL!	#NULL!	#NULL!	100.1	-0.59546	0.362152
81	9	Rhipicephalus spp.	Nymphs	Unknown	Algeria	Dorsal upper	78.8	19.9	#NULL!	#NULL!	#NULL!	0.2	1.1	#NULL!	#NULL!	#NULL!	#NULL!	#NULL!	#NULL!	#NULL!	#NULL!	100	#NULL!	#NULL!
82	9	Rhipicephalus spp.	Nymphs	Unknown	Algeria	Dorsal upper	78.4	19.5	#NULL!	#NULL!	0.1	0.6	1.4	#NULL!	#NULL!	#NULL!	#NULL!	#NULL!	#NULL!	#NULL!	#NULL!	100	-0.605841	0.858516
83	9	Rhipicephalus spp.	Nymphs	Unknown	Algeria	Dorsal lower	80.6	17.9	#NULL!	#NULL!	#NULL!	0.5	1	#NULL!	#NULL!	#NULL!	#NULL!	#NULL!	#NULL!	#NULL!	#NULL!	100	#NULL!	#NULL!
84	9	Rhipicephalus spp.	Nymphs	Unknown	Algeria	Dorsal lower	80.1	18.5	#NULL!	#NULL!	0.1	0.4	0.9	#NULL!	#NULL!	#NULL!	#NULL!	#NULL!	#NULL!	#NULL!	#NULL!	100	-0.698283	1.24457
85	9	Rhipicephalus spp.	Nymphs	Unknown	Algeria	Dorsal lower	79.8	19.1	#NULL!	0.1	#NULL!	0.4	0.7	#NULL!	#NULL!	#NULL!	#NULL!	#NULL!	#NULL!	#NULL!	#NULL!	100.1	#NULL!	#NULL!
47	10	Rhipicephalus spp.	Larvae	Unknown	Algeria	Ventral	71.6	27.1	#NULL!	0.1	#NULL!	0.4	0.6	#NULL!	#NULL!	#NULL!	#NULL!	0.1	#NULL!	#NULL!	#NULL!	99.9	#NULL!	#NULL!
48	10	Rhipicephalus spp.	Larvae	Unknown	Algeria	Ventral	72.2	26.2	#NULL!	0.3	0.1	0.3	1	#NULL!	#NULL!	#NULL!	#NULL!	#NULL!	#NULL!	#NULL!	#NULL!	100.1	-0.984562	-0.666963
49	10	Rhipicephalus spp.	Larvae	Unknown	Algeria	Ventral	71.9	26.4	#NULL!	0.3	0.1	0.4	1	#NULL!	#NULL!	#NULL!	#NULL!	#NULL!	#NULL!	#NULL!	#NULL!	100.1	-0.972632	-0.73529
86	10	Rhipicephalus spp.	Larvae	Unknown	Algeria	Dorsal upper	72.2	26.8	#NULL!	0.2	#NULL!	0.4	0.4	#NULL!	#NULL!	#NULL!	#NULL!	#NULL!	#NULL!	#NULL!	#NULL!	100	#NULL!	#NULL!
87	10	Rhipicephalus spp.	Larvae	Unknown	Algeria	Dorsal upper	73.5	25.7	#NULL!	0.2	#NULL!	0.4	0.3	#NULL!	#NULL!	#NULL!	#NULL!	#NULL!	#NULL!	#NULL!	#NULL!	100.1	#NULL!	#NULL!
88	10	Rhipicephalus spp.	Larvae	Unknown	Algeria	Dorsal upper	73.7	25.8	#NULL!	0.1	#NULL!	0.2	0.2	#NULL!	#NULL!	#NULL!	#NULL!	#NULL!	#NULL!	#NULL!	#NULL!	100	#NULL!	#NULL!
89	10	Rhipicephalus spp.	Larvae	Unknown	Algeria	Dorsal lower	76.4	22.8	#NULL!	0.1	#NULL!	0.3	0.4	#NULL!	#NULL!	#NULL!	#NULL!	#NULL!	#NULL!	#NULL!	#NULL!	100	#NULL!	#NULL!
90	10	Rhipicephalus spp.	Larvae	Unknown	Algeria	Dorsal lower	57.4	24.6	17.4	0.1	#NULL!	0.1	0.5	#NULL!	#NULL!	#NULL!	#NULL!	#NULL!	#NULL!	#NULL!	#NULL!	100.1	#NULL!	#NULL!
91	10	Rhipicephalus spp.	Larvae	Unknown	Algeria	Dorsal lower	73.6	25.9	#NULL!	#NULL!	#NULL!	0.2	0.3	#NULL!	#NULL!	#NULL!	#NULL!	#NULL!	#NULL!	#NULL!	#NULL!	100	#NULL!	#NULL!
